# Supplementary material for: Assessment of tumor suppressor promoter methylation in healthy individuals
Source: Clin Epigenetics. 2020 Aug 28;12:131. doi: 10.1186/s13148-020-00920-7 (PMC7455917; doi:10.1186/s13148-020-00920-7)
Supplement: Supplementary file 4 — Additional file 4: Supplementary Table S2a. Reproducibility test. Supplementary Table S2b. Reproducibility test restricted to randomised CpGs. [file 13148_2020_920_MOESM4_ESM.xlsx]

## Sheet: sheet1
Supplementary Table S2a - Reproducibility test								Supplementary Table S2b - Reproducibility test restricted to randomised CpGs
								PRDM2
Regions			Summary across 12 replicates					Regions			Summary across 12 replicates
Gene	Chromosome	Region	Mean	Stdev	CV%			Gene	Chromosome	Region	Mean	Stdev	CV%
GAS7	chr17	chr17:10199716-10200316	0.877818	0.0459018	5.22908			PRDM2	chr1	chr1:13698869-13699064	0.921317	0.0139601	1.51524
ELAC2	chr17	chr17:13019069-13019845	0.7933	0.0099368	1.25259
AIP	chr11	chr11:67482202-67482880	0.174517	0.0277961	15.9275			5 randomised CpGs from region			Mean	Stdev	CV%
ZRSR2	chrX	chrX:15789350-15791219	0.0804583	0.0193259	24.0197			Randomisation 1			0.921458	0.0464561	5.04159
								Randomisation 2			0.940125	0.0432656	4.60211
BRCA1	chr17	chr17:43124895-43126001	0.0253333	0.00200378	7.90967			Randomisation 3			0.886842	0.0551306	6.21651
TP53	chr17	chr17:7675394-7677192	0.887142	0.0102473	1.15509			Randomisation 4			0.919083	0.0369498	4.02029
TP53	chr17	chr17:7686773-7689328	0.026225	0.00365068	13.9206			Randomisation 5			0.924733	0.0334049	3.61238
RB1	chr13	chr13:48302718-48304531	0.0476833	0.00103382	2.1681
MLH1	chr3	chr3:36991823-36994311	0.0525	0.00182956	3.48487
MGMT	chr10	chr10:129465671-129467720	0.167183	0.00288974	1.72849
								TMEFF2
PRDM2	chr1	chr1:13698869-13699064	0.921317	0.0139601	1.51524			Regions			Summary across 12 replicates
TMEFF2	chr2	chr2:192194389-192196442	0.0164	0.00108962	6.64403			Gene	Chromosome	Region	Mean	Stdev	CV%
								TMEFF2	chr2	chr2:192194389-192196442	0.0164	0.00108962	6.64403
				Mean CV%	7.1			5 randomised CpGs from region			Mean	Stdev	CV%
				Median CV%	4.4			Randomisation 1			0.0241667	0.00327285	13.5428
								Randomisation 2			0.0124667	0.00627105	50.3025
								Randomisation 3			0.0206833	0.00737438	35.6537
								Randomisation 4			0.0306833	0.0101474	33.0715
								Randomisation 5			0.0228333	0.00683777	29.9465
