# Supplementary material for: Assessment of tumor suppressor promoter methylation in healthy individuals
Source: Clin Epigenetics. 2020 Aug 28;12:131. doi: 10.1186/s13148-020-00920-7 (PMC7455917; doi:10.1186/s13148-020-00920-7)
Supplement: Supplementary file 6 — Additional file 6: Supplementary Table S4. groupAB_GE [file 13148_2020_920_MOESM6_ESM.xlsx]

## Sheet: Group A
Group A
ARHGAP26
ASXL1
EPHAB		KEGG Pathway	# Genes	p Value
BMP3		path:hsa04350: TGF-beta signaling pathway	5	0.0001
BMP4		path:hsa04310: Wnt signaling pathway	6	0.0001
BMP7		path:hsa04520: Adherens junction	3	0.005
BRCA2
BTG1
CDH1		Gene Ontology	# Genes	p Value
CDH11		GO:0007275 [2]: development	36	< 0.0001
CHD5		GO:0050789 [2]: regulation of biological process	45	< 0.0001
CDKN1A		GO:0050791 [3]: regulation of physiological process	42	< 0.0001
CDX2		GO:0045449 [6]: regulation of transcription	36	< 0.0001
CEBPA		GO:0019219 [5]: regulation of nucleobase, nucleoside, nuc...	36	< 0.0001
CREB3L1		GO:0006350 [6]: transcription	36	< 0.0001
CYLD		GO:0006355 [7]: regulation of transcription, DNA-dependen...	34	< 0.0001
DICER1		GO:0019222 [4]: regulation of metabolism	36	< 0.0001
DKK1		GO:0006139 [5]: nucleobase, nucleoside, nucleotide and nu...	43	< 0.0001
DNMT3A		GO:0006351 [7]: transcription, DNA-dependent	34	< 0.0001
EBF1
EPHA5
EPHB6		MeSH	# Genes	p Value
ERCC3		DNA-Binding Proteins	21	< 0.0001
ERG		Genes, p53	7	< 0.0001
ESR1		Neoplasm Proteins	12	0.0003
FANCE		Gene Expression Regulation, Neoplastic	10	0.0009
FAS		Transcription Factors	15	0.001
FAT1
FHIT
FOXL2
FOXO1
GAS7
GATA2
GATA3
GATA4
GATA5
GSTP
HAND2
HIC1
HOXA10
HOXA11
ID4
IGFBP3
KL
KMT2C
IL21R
LMNA
LRP5
MGMT
MIR124
MNX1
NDRG1
NTRK3
PAX5
PER1
PGR
PMS1
PRDM16
PREX2
PRKAR1A
PTGS2
PTPRD
PYCARD
RANBP17
RNASEL
RUNX1T1
SEPT9
SFRP2
SFRP5
SLC5A8
SLX4
SMAD2
SMAD3
SOCS8
SYK
TFAP2A
TLX3
TMEFF2
TP73
VHL
WRN
ZBTB16

## Sheet: Group B
Group B
AR
ARHGEF12
CASP8		KEGG Pathway	# Genes	p Value
CCDC6		path:hsa05050: Dentatorubropallidoluysian atrophy (DRPLA)	1	0.002
CD2		path:hsa05040: Huntington's disease	1	0.004
CHN1		path:hsa04120: Ubiquitin mediated proteolysis	1	0.006
CLDN4		path:hsa04520: Adherens junction	1	0.01
DDX53		path:hsa04210: Apoptosis	1	0.01
EPHB6		path:hsa04620: Toll-like receptor signaling pathway	1	0.01
FBXW7		path:hsa04530: Tight junction	1	0.02
HERPUD1
KZF1
miR155		Gene Ontology	# Genes	p Value
PRDM2		GO:0030217 [5]: T-cell differentiation	2	< 0.0001
PTPN6		GO:0030098 [4]: lymphocyte differentiation	2	0.0003
RASSF5		GO:0042110 [7]: T-cell activation	2	0.0003
RHOH		GO:0030885 [6]: regulation of dendritic cell activation	1	0.0005
RUNX1		GO:0030887 [7]: positive regulation of dendritic cell act...	1	0.0005
RUNX3		GO:0043124 [6]: negative regulation of I-kappaB kinase/NF...	1	0.0005
SEPT9		GO:0001773 [6]: dendritic cell activation	1	0.0005
SPECC1		GO:0007165 [4]: signal transduction	9	0.0009
		GO:0030850 [6]: prostate gland development	1	0.001
		GO:0001766 [7]: lipid raft polarization	1	0.001
		MeSH	# Genes	p Value
		Gene Rearrangement	3	0.0005
		DNA, Neoplasm	5	0.0005
		Prognosis	7	0.001
		Skin Neoplasms	4	0.001
		Photochemotherapy	2	0.001
		Nuclear Proteins	5	0.001
		Research Support, U.S. Gov't, Non-P.H.S.	9	0.001
		Protein-Tyrosine Kinase	4	0.002
		Receptors, Androgen	2	0.002
		Transcription Factors	6	0.003
