# Supplementary material for: Assessment of tumor suppressor promoter methylation in healthy individuals
Source: Clin Epigenetics. 2020 Aug 28;12:131. doi: 10.1186/s13148-020-00920-7 (PMC7455917; doi:10.1186/s13148-020-00920-7)
Supplement: Supplementary file 7 — Additional file 7: Supplementary Table S5. WBC fractions [file 13148_2020_920_MOESM7_ESM.xlsx]

## Sheet: CHN1
	cg07154063	cg26585590	cg03713585	cg09605298	cg03478739	cg05143398	cg09366397	cg18545433	cg10508185	cg18588441	cg01592108	cg17762124	cg18388175	cg00235460	cg03080493	cg16907154	cg18440474	cg20258811	cg16813053	cg23003258	cg05195612	cg07504288	cg00939301	cg09456216	cg25850998	cg14355622	cg11695601	cg20070631	cg21361856
CD4+ Monocytes	11.7788	14.9525	19.1684	18.2044	7.6931	16.331	19.0648	13.5457	12.9563	14.8619	17.2688	17.2683	20.3833	12.9948	18.7358	-13.5936	-16.321	-15.1749	-36.0833	-31.0934	-22.9015	-31.8682	-20.1343	-17.5819	-13.7012	-16.1887	-17.7728	-16.095	4.91949
CD8+ T-cells	9.86172	14.4736	19.6876	17.7043	8.24454	14.9895	19.1476	12.525	10.2579	14.4751	18.7993	14.545	18.6603	10.9184	14.6134	-11.0819	-15.983	-15.6332	-36.5332	-32.4006	-21.8532	-34.2097	-18.4925	-17.7427	-12.0762	-16.0692	-17.2371	-15.8237	4.65158
CD14+ T-cells	9.87219	16.4022	16.5267	17.8279	4.44206	14.7969	21.5157	12.1522	11.6854	14.8226	18.555	15.2234	19.7576	13.5089	16.3725	-14.509	-16.3702	-16.277	-32.0803	-32.4659	-22.013	-30.306	-20.0183	-17.9109	-13.0535	-17.3244	-19.7166	-18.6231	3.24549
CD19+ B-cells	10.768	12.8694	18.3535	18.9107	6.92826	12.1444	18.405	14.132	11.4765	17.2555	18.5444	16.1106	20.3588	11.1906	16.4082	-12.1733	-13.9502	-13.4855	-34.8682	-32.2439	-21.1493	-30.402	-19.5307	-17.3804	-13.5393	-16.8614	-18.0901	-16.7103	4.11137
CD56+ NK-cells	10.6096	14.4691	17.7926	19.9127	8.12142	13.8082	18.932	13.8217	9.66327	13.9351	17.938	16.0129	20.3229	11.0803	13.3723	-11.2985	-14.6989	-15.3358	-32.8829	-32.5487	-21.5017	-28.8684	-19.655	-16.4761	-12.9819	-16.1511	-17.1719	-15.8246	5.35612
Eosinophils	5.68317	17.0868	16.8879	19.9495	3.75469	14.0089	19.0154	12.6775	11.8099	17.0756	18.718	15.9677	20.2506	12.2182	14.8176	-13.8084	-15.7319	-16.3518	-34.9011	-30.3083	-22.7663	-31.8944	-20.5903	-16.5746	-13.3347	-16.5049	-19.0109	-18.784	3.19864
Granulocytes	9.79942	17.1314	15.669	18.431	5.14074	14.9169	19.0848	12.7304	12.8311	15.0205	20.7006	16.0977	20.9153	13.0361	16.3594	-14.2849	-16.7884	-15.9463	-34.6544	-36.627	-23.4065	-32.8722	-21.0812	-18.0111	-13.978	-17.1543	-20.3159	-19.481	3.2184
PBMC	11.7493	15.8125	18.7163	17.165	6.84444	15.9139	18.3518	13.3606	12.4248	14.8575	17.9256	16.5453	21.3531	12.6514	16.0311	-13.3003	-16.0966	-15.1938	-37.2447	-31.0438	-22.914	-30.6404	-20.2195	-17.117	-13.9754	-15.7839	-17.0318	-16.2041	4.41508
Neutrophils	9.60358	16.6083	19.8965	17.655	4.97966	14.5763	21.1277	13.4401	12.3901	17.193	18.2645	16.4341	21.5185	12.7898	16.5122	-13.6613	-15.2557	-15.4489	-32.7739	-32.4439	-22.9654	-31.417	-22.1193	-17.1256	-12.9571	-15.9	-18.5066	-18.438	3.519
White Blood cells	10.5862	15.5938	16.8693	17.9443	7.03574	12.9441	18.0698	14.3196	12.475	17.179	18.1967	16.5005	20.73	13.7303	17.5903	-13.5801	-15.7948	-15.6201	-33.8986	-35.0212	-23.3305	-32.2434	-20.5406	-17.0388	-13.8341	-16.574	-17.6176	-18.117	4.73132
Whole blood	10.0312	15.54	17.9568	18.3705	6.31846	14.443	19.2715	13.2705	11.797	15.6676	18.4911	16.0706	20.4251	12.4119	16.0813	-13.1291	-15.6991	-15.4467	-34.5921	-32.6197	-22.4801	-31.4722	-20.2382	-17.2959	-13.3431	-16.4512	-18.2471	-17.4101	4.13665

## Sheet: CIITA
	cg05241619	cg04945379	cg26239233	cg08985333	cg09015246	cg01351032	cg06871213	cg01872660	cg21198531	cg09959112	cg04999945	cg02525597	cg05371498	cg09336671	cg27315425	cg01533689	cg07503593	cg02554361	cg06585907	cg18285492	cg09779339	cg09293534	cg07371747	cg01105356	cg00937335
CD4+ Monocytes	10.1045	9.35134	-19.0081	-13.7157	-11.8226	-9.87282	-9.33752	-17.1949	-18.1762	-11.7872	-8.29015	15.3422	20.2554	14.1099	18.6286	30.8149	16.8127	28.5192	25.5688	14.3452	12.7365	15.9786	11.3201	32.4554	16.5443
CD8+ T-cells	8.28849	0.607437	-19.1397	-15.1046	-13.7764	-11.7324	-11.4655	-18.2414	-19.7437	-13.5176	-10.6656	13.408	19.8935	14.5358	17.1211	27.0729	16.641	28.2919	23.8651	13.587	12.0985	15.5627	11.2298	32.4537	16.1126
CD14+ T-cells	8.20094	6.63042	-20.7695	-20.1049	-15.3926	-16.303	-15.5534	-18.4735	-19.4974	-16.0865	-14.3199	15.8948	18.9169	16.5813	17.9711	28.8189	17.5967	25.6708	23.5042	14.559	12.5722	13.1711	11.0387	30.7669	17.7365
CD19+ B-cells	7.97283	-3.14156	-18.9902	-19.4245	-14.2642	-16.1601	-17.0363	-18.0173	-18.2941	-17.8944	-15.6265	5.21257	11.7677	9.73033	17.0662	29.4896	17.5223	28.2881	25.2111	14.2617	13.4902	15.1337	9.11392	31.4847	15.4162
CD56+ NK-cells	9.51676	-2.44573	-19.1961	-18.1511	-14.0424	-12.2433	-11.911	-17.7204	-17.919	-14.2373	-11.4776	13.7975	19.904	15.3246	18.5554	29.3463	18.1453	27.4827	23.3017	14.8832	13.0713	15.6128	11.856	32.9177	17.7087
Eosinophils	9.81478	4.12699	-19.9653	-18.581	-15.284	-15.4327	-14.1444	-17.2569	-18.641	-15.697	-13.7711	16.3201	19.5603	16.5662	17.843	29.4733	17.209	24.2692	24.3972	14.747	13.0847	14.7544	9.67618	28.4074	16.3489
Granulocytes	9.77268	7.6421	-20.0299	-18.3074	-17.1362	-15.0058	-14.3864	-19.069	-19.1812	-16.1997	-13.8194	15.3446	18.7673	15.8617	17.321	28.6463	16.8065	16.6906	22.8677	14.5115	12.3254	11.8343	10.784	28.6071	16.0417
PBMC	10.5557	4.97183	-19.6883	-15.9413	-11.9619	-11.7863	-11.5166	-17.2876	-19.0546	-14.1935	-10.9643	14.4483	19.239	16.7812	18.0448	29.3099	17.5927	25.155	25.2866	15.4467	13.1135	16.0116	12.1139	32.3287	18.2393
Neutrophils	10.0871	7.71155	-19.1642	-17.7079	-15.0797	-14.1744	-13.0401	-17.198	-18.7153	-15.0781	-12.938	15.7515	18.6022	15.7351	17.8492	29.4597	17.3484	16.5099	22.9309	14.2546	12.9469	11.8435	10.5044	27.3079	15.2614
White Blood cells	9.53513	6.67836	-20.3825	-17.1466	-13.1337	-13.0904	-12.8972	-18.0764	-19.5344	-14.7743	-12.0953	14.565	19.5663	15.4758	17.8777	28.7274	17.4493	18.1562	24.2194	14.3564	12.538	13.1602	10.8193	31.9619	17.0949
Whole blood	9.38489	4.21328	-19.6334	-17.4185	-14.1894	-13.5801	-13.1288	-17.8536	-18.8757	-14.9466	-12.3968	14.0085	18.6473	15.0702	17.8278	29.1159	17.3124	23.9033	24.1153	14.4952	12.7977	14.3063	10.8456	30.8691	16.6504

## Sheet: GSTP1
	cg19114214	cg14567424	cg06841499	cg25135322	cg23725454	cg25866895	cg08925882	cg05244766	cg14921275	cg09657136	cg02659086	cg04920951	cg26250609	cg06928838	cg09038676	cg11566244	cg22224704	cg10552496	cg21734168
CD4+ Monocytes	3.85267	11.7963	2.7015	0.240391	4.18072	7.4441	11.9722	13.0399	2.59799	-0.0132165	-24.8872	-28.9833	-14.0512	-17.444	-16.1943	-3.70492	5.12695	13.3378	17.6501
CD8+ T-cells	1.81863	11.622	2.29003	-2.44505	0.156995	3.58358	10.2258	11.4397	0.76662	-0.555363	-25.3934	-29.6578	-11.7909	-15.4006	-14.3158	-5.84062	2.37687	11.5821	16.1909
CD14+ T-cells	-10.0745	-3.80823	-7.69447	-9.01587	-11.7701	1.43659	11.3784	12.3809	1.46061	-0.488372	-26.0151	-31.4759	-12.0567	-17.7335	-21.5981	-17.4279	-9.43783	12.774	15.8646
CD19+ B-cells	2.18448	13.0559	2.12396	-2.54619	-0.260263	5.95074	11.1057	12.21	1.79475	-1.21684	-25.3251	-29.941	-13.9928	-16.2419	-12.8495	-4.91999	-1.32854	13.6615	12.9506
CD56+ NK-cells	1.17246	12.7132	5.29151	-6.3778	-7.00083	-3.01121	8.1231	11.2218	2.0155	0.192426	-25.6298	-30.343	-14.3821	-16.4879	-14.4228	-8.65321	-1.41776	11.3596	15.4267
Eosinophils	-9.37941	-5.55198	-7.44576	-6.99755	-7.43924	3.73463	12.0815	13.272	2.74133	0.181065	-26.194	-29.4866	-12.5067	-19.319	-20.291	-15.8932	-8.13221	13.5407	17.5471
Granulocytes	-9.62737	-4.10768	-6.90988	-6.54659	-8.01757	3.6557	10.8481	12.3864	1.71567	-0.391894	-25.5088	-32.9473	-12.6471	-19.5036	-20.3376	-16.9025	-9.01818	12.793	17.3896
PBMC	0.490703	7.80357	1.26147	-2.57982	-0.461545	4.35136	10.4002	12.3981	2.62209	0.303476	-25.334	-31.738	-13.8313	-19.2585	-16.4429	-7.07838	-0.449304	13.8447	17.2944
Neutrophils	-8.43714	-5.06687	-6.7033	-6.92621	-7.49774	3.20485	12.0307	12.6223	3.07848	0.444577	-24.0951	-30.9979	-12.3159	-19.522	-20.6478	-17.5072	-8.97958	12.9515	17.2767
White Blood cells	-3.74331	3.12203	-2.43979	-4.90166	-3.14996	4.72946	10.8058	12.4643	2.36186	0.28456	-26.493	-32.1061	-12.3502	-18.4469	-18.8624	-11.2866	-3.7224	12.3283	16.8082
Whole blood	-3.17428	4.15781	-1.75247	-4.80964	-4.12595	3.50798	10.8972	12.3435	2.11549	-0.125958	-25.4876	-30.7677	-12.9925	-17.9358	-17.5962	-10.9215	-3.4982	12.8173	16.4399

## Sheet: PDCD1LC2
	cg14440664	cg07211259	cg14351952	cg14133064	cg14374994
CD4+ Monocytes	13.3934	-6.9017	15.0184	-4.728	18.2866
CD8+ T-cells	11.0861	-2.54362	13.5542	-2.30506	18.2523
CD14+ T-cells	9.35383	-19.5847	15.9235	-13.6338	18.4609
CD19+ B-cells	10.6148	-8.98951	15.7788	-13.6847	19.5975
CD56+ NK-cells	12.6317	-5.02195	13.7866	-2.95749	18.6712
Eosinophils	11.5266	-17.3085	14.8873	-12.1869	18.0042
Granulocytes	11.2262	-9.95414	15.6131	-12.7305	19.9657
PBMC	12.9089	-6.9298	15.7485	-7.01815	16.8644
Neutrophils	11.9268	-9.62731	15.9397	-13.0696	18.0123
White Blood cells	12.0474	-8.34285	15.9948	-10.1641	18.4469
Whole blood	11.6716	-9.5204	15.2245	-9.24783	18.4562

## Sheet: RASSF1
	cg01568433	cg05885095	cg13257331	cg15426878	cg06174454	cg19811994	cg00980904	cg26357744	cg06063729	cg14884256	cg07344955	cg11035216	cg10152523	cg13497155	cg19152024	cg21522636	cg27149285	cg06375085	cg26093954	cg22796393	cg15043975	cg08078366	cg06821120	cg21418575	cg02930432	cg09386807	cg00743929	cg20826201	cg23147362	cg06117233	cg07130266	cg06980053	cg21372200	cg20119308	cg05546296	cg05989693	cg19854901	cg01932734	cg24049629	cg21908110	cg24859722	cg13872831	cg00777121	cg04743654	cg12966367	cg08047457	cg25747192	cg21554552	cg27569446
CD4+ Monocytes	21.3494	14.2174	14.603	15.1407	17.5645	10.4155	10.7226	-18.6588	-21.9	-31.3717	-33.2806	-18.5751	-28.9318	-19.3696	-28.8896	-16.4231	-27.8213	-24.7201	-25.0233	-17.2984	-17.3845	-27.3811	-20.5375	-17.3235	-18.8939	-14.3464	-11.6011	-15.5962	-20.2898	-15.5799	-15.8426	-17.6835	-15.9473	8.51302	7.16354	3.93247	3.99893	-3.49699	6.66177	-13.1673	-10.4264	-22.1993	-16.2031	-21.6185	-19.4443	-18.6927	-15.7128	-18.3792	-29.8431
CD8+ T-cells	20.472	12.8398	12.9971	13.6976	13.6635	4.66339	6.28275	-20.6442	-22.3949	-36.965	-33.3236	-18.3929	-27.5933	-20.803	-29.3567	-18.949	-26.5795	-29.0546	-22.9328	-17.5958	-17.8081	-25.718	-21.5581	-18.956	-17.1029	-11.9653	-12.3997	-17.2692	-21.7841	-16.7051	-18.1478	-19.9155	-17.2283	3.55648	1.22831	-2.48033	-0.741241	-7.28335	-0.747084	-19.2207	-16.2919	-20.887	-16.5298	-23.3544	-19.4766	-19.2796	-16.0533	-18.5617	-28.3502
CD14+ T-cells	21.8657	13.0562	13.1154	13.6319	17.8396	17.792	16.968	-13.335	-21.2847	-33.4561	-32.8333	-18.6472	-27.6865	-21.2649	-31.6428	-17.5726	-26.7156	-29.6809	-22.1554	-17.2149	-17.0003	-26.1126	-21.9757	-18.0587	-17.012	-12.914	-12.8098	-17.1476	-21.3501	-17.0795	-19.3839	-19.8267	-19.2342	3.02153	2.94816	-1.4649	-4.46904	-15.3768	-14.5824	-20.5223	-16.7957	-21.5715	-16.1104	-22.9215	-19.9768	-18.9943	-15.431	-18.0714	-28.3826
CD19+ B-cells	20.2853	14.6615	14.557	14.8535	18.2956	11.6396	11.5124	-16.2671	-21.6299	-33.2812	-33.3269	-18.4071	-28.327	-19.9393	-29.5211	-17.7707	-26.3182	-29.5889	-23.1582	-15.9577	-16.1293	-26.5692	-20.268	-16.5572	-18.456	-13.4255	-12.0507	-16.3306	-20.7387	-16.4531	-17.8948	-19.0949	-17.7996	5.75982	3.56323	-0.229195	2.20055	-8.98166	-8.53071	-18.1229	-15.9929	-22.2312	-15.6671	-22.7976	-18.7835	-18.6412	-15.7154	-17.365	-30.8759
CD56+ NK-cells	20.9203	14.8939	14.4389	14.2656	12.5714	5.8493	7.23814	-17.4516	-20.5823	-31.4793	-32.3849	-17.5855	-28.4348	-19.568	-30.2432	-16.7121	-26.0258	-28.4518	-24.0216	-17.6195	-16.3226	-27.3231	-21.0545	-17.8315	-18.444	-12.593	-12.6666	-16.1424	-20.1884	-16.1514	-18.0073	-19.2683	-18.0714	-2.46534	-5.52697	-8.84822	-9.73243	-14.3341	-13.9581	-18.538	-17.6509	-22.4736	-15.9506	-21.4406	-18.9509	-18.4878	-15.4118	-17.002	-30.157
Eosinophils	20.0513	14.4774	11.6405	6.88107	15.5267	13.5319	17.0803	-14.5791	-20.9884	-33.5375	-34.2049	-17.055	-28.7995	-20.2688	-29.9767	-17.0152	-25.8002	-29.6949	-24.2274	-16.754	-16.5372	-27.8289	-20.7815	-18.237	-19.0945	-13.9078	-12.7437	-16.2754	-20.7157	-16.1892	-18.9171	-18.9174	-18.5482	1.90205	-0.0769408	-1.82386	-3.30688	-15.9748	-17.0172	-19.3423	-17.667	-22.5838	-15.7575	-23.4752	-18.7275	-18.559	-15.6982	-18.2368	-28.7175
Granulocytes	21.5979	13.3592	12.6424	12.3085	15.7071	15.9082	16.6822	-15.3272	-22.1871	-33.0999	-34.1295	-18.7579	-29.3486	-20.6418	-30.6861	-17.056	-26.0681	-32.4179	-23.4145	-17.331	-17.0776	-28.2491	-23.2269	-19.6826	-18.2218	-14.7049	-12.6761	-17.0192	-21.117	-17.107	-19.5223	-19.5469	-17.7838	4.08419	1.04694	-1.78164	-3.97023	-15.0327	-15.2948	-19.7836	-17.3224	-22.2021	-16.6337	-23.4557	-20.0791	-18.85	-16.2102	-17.7053	-30.317
PBMC	20.4752	13.9781	14.5485	14.6048	17.3628	11.5365	12.1135	-16.9261	-21.7905	-29.9725	-32.2944	-18.1213	-28.7236	-19.7393	-29.6249	-15.8669	-27.3477	-31.1834	-25.0737	-16.6688	-16.9886	-28.2666	-21.3268	-17.2835	-19.22	-15.6643	-10.8105	-16.2254	-20.2133	-16.2276	-17.3454	-18.2677	-17.0962	5.54174	4.16974	0.0910242	-0.0630554	-7.50594	-1.73819	-15.832	-13.26	-23.5871	-15.8744	-21.065	-18.9164	-18.3947	-15.7989	-17.7474	-30.1444
Neutrophils	20.5097	14.1954	12.419	10.7314	15.9262	15.804	17.1438	-14.4581	-20.7556	-32.4336	-32.5992	-17.4771	-27.339	-21.0143	-29.1354	-16.218	-26.8245	-30.5389	-23.0414	-16.9737	-16.7214	-27.6989	-20.5022	-18.2484	-18.5196	-13.2627	-12.7227	-15.9085	-20.7572	-15.6921	-18.9836	-18.8023	-18.056	2.93544	2.11334	-1.34421	-3.56808	-16.2295	-14.1227	-19.0816	-17.0967	-22.6854	-15.9622	-22.8473	-18.7691	-18.1311	-15.3343	-17.8909	-30.1
White Blood cells	18.9287	13.6675	12.8153	13.6869	17.2884	13.7036	13.7333	-15.7438	-22.264	-31.8084	-34.2311	-18.4015	-29.7204	-19.8882	-31.1968	-17.0629	-27.5924	-32.7145	-23.9692	-17.3609	-17.0033	-28.4343	-21.0545	-18.2206	-18.0411	-15.0625	-12.3231	-17.0705	-22.1018	-15.9559	-17.893	-18.7189	-17.5457	4.48529	2.49671	-1.05043	-1.82442	-9.95834	-7.55565	-17.5601	-14.9834	-22.9106	-16.2585	-22.7513	-19.6871	-18.0272	-15.6108	-17.2389	-32.5915
Whole blood	20.6455	13.9346	13.3777	12.9802	16.1746	12.0844	12.9477	-16.3391	-21.5777	-32.7405	-33.2608	-18.1421	-28.4904	-20.2497	-30.0273	-17.0647	-26.7093	-29.8046	-23.7017	-17.0775	-16.8973	-27.3582	-21.2286	-18.0399	-18.3006	-13.7846	-12.2804	-16.4985	-20.9256	-16.3141	-18.1938	-19.0042	-17.7311	3.73342	1.91261	-1.49993	-2.14759	-11.4174	-8.6885	-18.1171	-15.7487	-22.3332	-16.0947	-22.5727	-19.2811	-18.6058	-15.6977	-17.8199	-29.9479
[truncated: 21 more columns]

## Sheet: XPA
	cg03220414	cg24607948	cg14524337	cg06383088	cg07965714	cg08458338
CD4+ Monocytes	11.036	-18.5522	-32.4645	-15.527	-20.3346	23.7036
CD8+ T-cells	13.8185	-20.1272	-32.4496	-13.8611	-21.4698	21.687
CD14+ T-cells	15.5909	-19.5582	-32.5627	-14.0797	-22.2285	23.0072
CD19+ B-cells	15.3763	-18.3628	-30.415	-14.0619	-21.4997	23.3164
CD56+ NK-cells	13.9133	-18.5945	-32.4904	-14.3607	-20.1987	23.9285
Eosinophils	15.387	-19.0414	-30.0111	-14.1323	-21.1651	21.4934
Granulocytes	16.1534	-20.2198	-35.0491	-15.6313	-22.3457	24.8099
PBMC	14.1359	-19.0323	-32.261	-15.7135	-20.0501	22.8349
Neutrophils	16.0375	-19.2066	-33.5036	-13.6203	-21.1299	22.6731
White Blood cells	16.1152	-19.2069	-32.5065	-15.8355	-21.1144	22.6792
Whole blood	14.7564	-19.1902	-32.3713	-14.6823	-21.1536	23.0133

## Sheet: ZNF668
	cg06777523	cg02831329	cg27513886	cg19881263	cg05667401	cg01509715	cg09061454	cg11824827	cg10380221	cg10045909	cg01700035	cg03134962	cg27626387	cg01908690	cg26350691	cg08395706	cg08644592	cg18160978	cg02818790	cg09765256	cg00221525	cg09324016	cg01996304	cg07794237	cg03429475	cg05135523	cg06225983	cg09512322	cg15239263
CD4+ Monocytes	16.2123	34.6859	29.9342	18.4933	30.8289	28.7792	28.6256	0.966408	-9.78705	-13.0216	0.868557	11.8877	13.4737	-29.9902	-17.0313	-19.5319	-25.155	-17.9906	-17.9339	-18.5813	-16.2429	-18.8946	-26.7156	-26.8848	-22.7443	-18.378	-21.1205	-28.673	-15.0807
CD8+ T-cells	15.218	31.9526	27.108	15.9141	30.9589	27.6769	13.5361	-1.94126	-13.311	-17.7668	-0.500977	8.71463	9.89538	-28.9616	-17.1289	-19.4908	-25.1686	-18.5952	-18.5411	-19.7975	-17.8678	-21.0788	-30.8445	-27.0811	-22.2674	-19.4363	-21.3912	-30.8838	-15.1624
CD14+ T-cells	15.2675	32.3078	27.0271	16.4384	30.9761	26.6157	27.6667	6.86649	-8.09958	-2.81372	-0.586137	6.74567	12.7657	-29.9568	-17.4966	-20.101	-24.4245	-17.5316	-18.6307	-19.2932	-17.693	-21.5326	-31.2111	-28.0595	-22.3051	-18.6072	-21.7137	-29.883	-15.0827
CD19+ B-cells	16.3922	32.6017	28.0476	16.9537	28.3036	27.6889	27.8415	10.9397	-4.4154	-2.76576	-0.528436	8.39429	12.4197	-28.1297	-17.1169	-18.5323	-25.2065	-18.0693	-17.7707	-18.5579	-17.203	-19.2674	-27.5396	-27.8004	-21.6689	-18.0975	-20.422	-29.0125	-15.1131
CD56+ NK-cells	16.3974	32.9044	24.9142	16.1307	29.4887	28.9424	5.76971	-5.07165	-13.567	-13.3217	-0.674129	8.40034	12.0781	-30.4883	-16.7195	-18.8915	-24.6239	-17.9628	-17.1787	-18.1487	-16.2351	-19.829	-33.4229	-27.9654	-21.9774	-17.8297	-20.2184	-29.2153	-14.4578
Eosinophils	14.6729	32.1764	25.6917	15.0748	28.7444	29.3147	29.277	6.51764	-7.80556	-6.41557	0.790317	4.84043	11.0759	-28.634	-17.5248	-19.0112	-23.5075	-18.2296	-16.9948	-18.3534	-17.2247	-20.9505	-27.0401	-27.1068	-22.1258	-17.8282	-20.5492	-29.3667	-14.1156
Granulocytes	15.5771	33.2497	28.9956	15.0432	30.7322	28.973	28.1658	6.03181	-9.30344	-14.0009	-0.051529	5.61789	10.6607	-29.6987	-16.9184	-19.2106	-24.833	-17.8715	-18.2325	-19.3004	-17.62	-20.4457	-28.6057	-27.4178	-22.5722	-18.5666	-21.3572	-31.0701	-15.369
PBMC	16.2465	34.6736	29.2335	17.707	32.0971	31.4179	18.8388	3.03713	-8.9827	-8.07977	0.411615	9.52648	12.9322	-29.6416	-16.8136	-18.7408	-25.1523	-17.4719	-17.7696	-18.982	-15.5264	-18.9548	-27.2037	-25.923	-22.3214	-18.2326	-20.293	-28.6827	-15.0124
Neutrophils	15.1627	32.4056	26.3389	15.3331	29.212	29.189	27.7431	6.83323	-8.27003	-10.8044	0.753655	5.75204	10.8915	-29.2607	-17.6011	-18.8494	-23.5913	-17.7687	-17.2519	-18.0651	-17.9891	-19.1898	-27.9224	-27.5395	-21.6202	-17.2718	-20.1131	-28.3708	-14.1718
White Blood cells	16.3343	33.7292	29.2717	15.6611	33.4995	28.2858	21.5466	3.93773	-9.12889	-11.0425	0.889342	7.42619	11.6252	-30.1068	-16.5313	-19.1798	-25.615	-18.3119	-17.6317	-18.9623	-16.7068	-20.2633	-27.0214	-28.4965	-23.0296	-18.2977	-19.9039	-31.3202	-14.5749
Whole blood	15.7481	33.0687	27.6563	16.2749	30.4842	28.6884	22.9011	3.81173	-9.26707	-10.0033	0.137228	7.73057	11.7818	-29.4868	-17.0882	-19.1539	-24.7278	-17.9803	-17.7936	-18.8042	-17.0309	-20.0407	-28.7527	-27.4275	-22.2632	-18.2546	-20.7082	-29.6478	-14.814
