# Supplementary material for: Assessment of tumor suppressor promoter methylation in healthy individuals
Source: Clin Epigenetics. 2020 Aug 28;12:131. doi: 10.1186/s13148-020-00920-7 (PMC7455917; doi:10.1186/s13148-020-00920-7)
Supplement: Supplementary file 8 — Additional file 8: Supplementary Table S6. Coord blood [file 13148_2020_920_MOESM8_ESM.xlsx]

## Sheet: CHN1
	cg07154063	cg26585590	cg03713585	cg09605298	cg03478739	cg05143398	cg09366397	cg18545433	cg10508185	cg18588441	cg01592108	cg17762124	cg18388175	cg00235460	cg03080493	cg16907154	cg18440474	cg20258811	cg16813053	cg23003258	cg05195612	cg07504288	cg00939301	cg09456216	cg25850998	cg14355622	cg11695601	cg20070631	cg21361856
CD4+ Monocytes	20.426	32.5146	32.0666	33.3186	13.4439	31.754	33.754	23.0728	27.9168	28.7972	32.8854	31.1533	35.8228	24.7321	33.5595	-24.9813	-25.7176	-28.3819	-48.4495	-49.5821	-39.0827	-51.4369	-35.8142	-29.1203	-25.6338	-30.2963	-30.2748	-34.6309	3.17389
CD8+ T-cells	19.4187	31.7541	35.1177	32.4547	13.9974	29.591	32.5262	21.7525	26.7612	27.8495	33.7588	29.7371	35.5483	22.4408	33.4763	-24.8435	-26.9911	-28.7002	-49.3596	-49.5821	-39.7305	-52.7703	-34.3606	-29.8854	-23.9767	-31.5186	-32.9214	-36.1501	1.97283
CD14+ T-cells	18.8145	28.3732	29.718	29.9236	8.68503	26.1225	32.1661	21.7641	20.4974	26.2903	31.628	29.4578	34.5734	22.1115	24.6007	-28.4226	-26.7508	-28.2375	-49.9171	-49.2323	-38.9373	-49.1853	-35.9302	-29.6197	-26.2919	-33.0233	-34.1277	-36.4196	2.19117
CD19+ B-cells	18.3082	28.3886	30.4253	31.8406	9.06974	28.5105	32.104	21.9041	24.4637	29.9704	29.1218	28.7308	31.2249	22.9846	31.7264	-27.9276	-27.5054	-29.0663	-48.0957	-45.8418	-39.1324	-48.8558	-34.5937	-30.4703	-25.261	-32.9621	-33.6922	-36.4534	1.79458
CD56+ NK-cells	18.2077	31.5817	32.8373	30.9636	9.67771	30.0463	35.4153	20.9612	21.093	28.4127	32.821	29.4849	35.8562	18.8657	29.2264	-25.746	-27.727	-29.9649	-47.8661	-47.4747	-38.3375	-51.9449	-34.4147	-30.5435	-23.7167	-32.7996	-32.8005	-37.7218	0.216745
Granulocytes	18.3035	27.9685	32.047	30.9749	8.98364	26.8309	33.9578	21.8559	22.0825	27.8949	33.082	30.2302	35.9653	22.9693	28.1302	-28.6534	-26.7439	-29.197	-49.2937	-46.8913	-38.6417	-49.9958	-34.3626	-30.3127	-26.1964	-33.4109	-33.4589	-36.178	3.45621
White Blood cells	15.7317	28.0458	31.4045	30.3139	8.81306	24.0829	31.5498	21.0709	20.8401	27.1238	29.8225	28.3592	32.0934	21.3419	25.9002	-30.6556	-32.8016	-30.7321	-59.4894	-53.4891	-39.1269	-48.5403	-37.4829	-34.4066	-26.544	-34.1411	-33.5098	-36.5065	0.725872
Whole blood	18.4586	29.8038	31.9452	31.3986	10.3815	28.134	33.0676	21.7688	23.3793	28.0484	31.8742	29.5933	34.4406	22.2065	29.5171	-27.3186	-27.7482	-29.1828	-50.353	-48.8705	-38.9984	-50.3899	-35.2798	-30.6227	-25.3744	-32.5931	-32.9693	-36.2943	1.93304

## Sheet: CIITA
	cg05241619	cg04945379	cg26239233	cg08985333	cg09015246	cg01351032	cg06871213	cg01872660	cg21198531	cg09959112	cg04999945	cg02525597	cg05371498	cg09336671	cg27315425	cg01533689	cg07503593	cg02554361	cg06585907	cg18285492	cg09779339	cg09293534	cg07371747	cg01105356	cg00937335
CD4+ Monocytes	15.72	29.0996	-32.5066	-23.3442	-22.2966	-12.721	-15.0611	-32.4561	-29.1814	-16.1208	-10.4822	28.3222	34.8735	30.8685	34.1751	49.3155	31.5431	46.3022	44.2042	30.3676	23.7854	28.8901	25.2271	55.8376	31.3253
CD8+ T-cells	15.9752	28.5138	-34.4736	-23.9031	-24.9703	-13.0784	-15.5036	-32.6073	-33.1952	-17.5561	-11.3753	28.0781	34.4564	29.3312	34.0192	52.4909	31.7325	46.3673	43.0269	28.0534	22.7342	27.6568	23.4866	58.0767	30.1724
CD14+ T-cells	15.5191	19.5263	-37.2067	-36.9467	-27.2951	-27.4002	-26.452	-34.0458	-34.8869	-22.651	-18.4005	25.4659	33.4675	26.9718	32.8759	49.4642	29.4723	42.717	42.6339	28.9002	22.9117	21.4979	22.4446	51.2965	28.1242
CD19+ B-cells	15.4377	10.4856	-36.9856	-38.2229	-31.4662	-29.8268	-32.0189	-35.0904	-35.8945	-25.2912	-19.0701	24.2738	31.8378	27.1621	32.2302	50.58	29.8352	44.1218	42.0833	27.9298	21.809	26.4835	23.3405	56.0459	29.5775
CD56+ NK-cells	17.2054	9.39826	-38.3169	-30.7679	-26.727	-12.7912	-15.0226	-36.0003	-36.4802	-19.7116	-12.4605	25.728	33.5031	28.2673	30.8758	51.2055	29.253	44.4649	41.5475	26.4985	21.941	25.6322	21.2933	57.6541	28.7119
Granulocytes	16.0671	23.8746	-35.9023	-32.4818	-29.451	-21.2604	-22.6101	-33.3729	-34.3653	-21.3527	-17.3709	26.4765	31.3421	26.0656	31.1103	49.0194	29.4602	32.93	39.1011	26.8756	23.0378	18.4089	21.4221	50.1067	25.4044
White Blood cells	16.9898	18.1906	-37.3577	-31.6894	-27.8043	-20.1847	-21.4717	-36.418	-34.9899	-21.3375	-16.065	22.7535	29.4063	23.7552	27.8916	44.4959	26.2243	34.6929	36.6795	24.1551	20.1379	18.9068	18.9189	50.6564	24.032
Whole blood	16.1306	19.8698	-36.1071	-31.0509	-27.1444	-19.6089	-21.1629	-34.2844	-34.1419	-20.5744	-15.0321	25.8711	32.6981	27.4888	31.8826	49.5102	29.6458	41.6566	41.3252	27.54	22.3367	23.9252	22.3047	54.2391	28.1925

## Sheet: GSTP1
	cg19114214	cg14567424	cg06841499	cg25135322	cg23725454	cg25866895	cg08925882	cg05244766	cg14921275	cg09657136	cg02659086	cg04920951	cg26250609	cg06928838	cg09038676	cg11566244	cg22224704	cg10552496	cg21734168
CD4+ Monocytes	4.84407	22.1068	3.72435	4.47547	12.6539	22.4039	22.4845	28.3811	6.08489	3.99256	-43.7282	-47.1477	-21.2393	-33.6544	-25.8306	-4.32839	7.45057	25.3686	31.1146
CD8+ T-cells	3.85815	21.3639	1.4021	3.42545	11.0184	20.5493	22.9241	26.1008	3.69486	2.9419	-41.606	-48.1337	-20.0641	-32.0888	-24.5102	-2.53939	7.79813	24.5148	30.4993
CD14+ T-cells	-16.5642	-4.73628	-11.098	-11.19	-11.2382	15.1059	20.6815	25.8556	3.85757	2.23895	-40.265	-45.6917	-19.6268	-36.6647	-35.5676	-31.3101	-15.3266	23.7818	30.8728
CD19+ B-cells	3.82884	21.1015	-0.266131	5.99683	12.2041	23.2904	21.805	24.9455	3.29699	1.7943	-40.8364	-45.3016	-20.4667	-37.2091	-37.1484	-30.2471	-10.48	23.2916	27.6256
CD56+ NK-cells	3.2759	19.9997	7.43776	-15.0112	-18.4975	-8.48023	15.1381	21.736	4.46288	1.60692	-42.2063	-49.6839	-20.6933	-34.0814	-27.5967	-17.3492	-2.76404	19.3464	27.6425
Granulocytes	-15.8758	-6.38665	-11.5379	-3.38743	3.64254	21.6504	22.5267	26.2992	5.77035	2.37372	-41.8727	-46.949	-18.7087	-34.8869	-36.5456	-31.5103	-17.1238	23.8111	30.8279
White Blood cells	-6.99291	3.13588	-8.34458	-4.6182	1.80926	14.4914	24.0084	24.1814	6.04175	1.89025	-43.3031	-48.7676	-18.4785	-33.949	-34.2066	-22.1279	-9.88554	21.477	27.9212
Whole blood	-3.37513	10.9407	-2.66892	-2.9013	1.65607	15.573	21.3669	25.3571	4.74419	2.40551	-41.9739	-47.3822	-19.8968	-34.6477	-31.6294	-19.9161	-5.76161	23.0845	29.5005

## Sheet: PDCD1LC2
	cg14440664	cg07211259	cg14351952	cg14133064	cg14374994
CD4+ Monocytes	24.0992	19.6956	29.8118	-19.5459	30.261
CD8+ T-cells	23.4536	22.0918	29.2497	-21.7291	31.8108
CD14+ T-cells	19.7652	-26.3629	28.7228	-26.3737	30.3569
CD19+ B-cells	22.6057	8.02156	26.8106	-29.5148	22.2782
CD56+ NK-cells	21.0102	6.06096	23.3818	-23.3528	31.9827
Granulocytes	21.1965	-7.57963	27.7013	-23.3929	29.3657
White Blood cells	19.9348	-3.02355	24.5575	-25.1562	28.5181
Whole blood	21.7236	2.70054	27.1765	-24.1522	29.2248

## Sheet: RASSF1
	cg01568433	cg05885095	cg13257331	cg15426878	cg06174454	cg19811994	cg00980904	cg26357744	cg06063729	cg14884256	cg07344955	cg11035216	cg10152523	cg13497155	cg19152024	cg21522636	cg27149285	cg06375085	cg26093954	cg22796393	cg15043975	cg08078366	cg06821120	cg21418575	cg02930432	cg09386807	cg00743929	cg20826201	cg23147362	cg06117233	cg07130266	cg06980053	cg21372200	cg20119308	cg05546296	cg05989693	cg19854901	cg01932734	cg24049629	cg21908110	cg24859722	cg13872831	cg00777121	cg04743654	cg12966367	cg08047457	cg25747192	cg21554552	cg27569446
CD4+ Monocytes	37.4413	25.7747	25.438	27.6204	30.3276	31.6563	29.1615	-34.9473	-36.0752	-57.045	-52.2434	-33.2444	-49.7855	-37.41	-52.4253	-31.2	-40.9576	-44.9787	-41.8105	-27.5922	-27.8564	-45.2757	-35.6343	-33.3278	-33.7668	-25.0641	-23.0778	-30.3668	-36.4405	-29.26	-34.7308	-33.6981	-32.1193	18.8272	13.9407	14.4138	11.7599	-2.41666	14.5636	-24.0998	-19.4668	-40.1156	-25.582	-39.6689	-35.3341	-33.6099	-29.8713	-33.7018	-51.0681
CD8+ T-cells	37.1914	26.7402	23.5459	26.2944	30.1379	30.9685	26.9669	-36.8178	-36.8158	-54.641	-52.1061	-34.4586	-47.3074	-39.6454	-50.9705	-32.8407	-40.687	-42.1272	-43.0114	-28.6	-29.8085	-48.6269	-37.4886	-33.4292	-34.7025	-23.1473	-25.4066	-31.6858	-38.2877	-30.983	-36.8751	-33.9452	-33.3994	15.7871	13.1043	9.78589	9.01033	-6.05891	9.93583	-25.7945	-22.6223	-39.8366	-26.8926	-39.1472	-37.1951	-36.011	-30.88	-35.2454	-50.8614
CD14+ T-cells	34.5099	24.4364	22.8446	24.669	29.3091	30.2699	30.4435	-27.495	-35.8942	-54.0847	-47.922	-34.4062	-47.3841	-35.2655	-48.8799	-31.9978	-41.6381	-42.4801	-41.5734	-28.6047	-29.4539	-44.5771	-37.1161	-33.6035	-33.8455	-25.2324	-25.7864	-31.6704	-34.6875	-32.2168	-36.5584	-33.2902	-34.9819	7.62102	3.42305	-2.26814	-7.48723	-29.4762	-28.3809	-30.5686	-30.4502	-38.9167	-27.2093	-37.0069	-35.8264	-34.2823	-30.7761	-33.2517	-48.8832
CD19+ B-cells	35.0328	25.5298	23.1311	25.485	30.0558	31.5608	29.7755	-27.1131	-35.7558	-54.1642	-52.0669	-34.2133	-48.4751	-37.7595	-50.1794	-31.1028	-41.9733	-41.6714	-40.3796	-30.5954	-30.4884	-46.1993	-37.2533	-32.7405	-33.4833	-24.1459	-26.0194	-32.8439	-37.5456	-33.5646	-38.2886	-34.7765	-37.0779	12.5045	9.63302	4.29472	6.27947	-12.534	-15.7453	-31.75	-28.136	-38.2349	-27.242	-37.3221	-37.8242	-36.077	-31.6742	-35.4967	-50.3766
CD56+ NK-cells	34.2182	25.1946	22.3011	23.179	19.3982	20.501	22.5816	-34.6364	-37.5114	-55.6925	-50.8909	-33.8659	-47.8221	-39.0612	-50.8302	-32.3072	-41.2963	-42.4227	-41.1661	-29.8472	-30.1434	-47.8739	-37.3211	-33.5299	-33.351	-23.6769	-25.9729	-32.3508	-38.1906	-33.2704	-38.6813	-34.9335	-36.2471	-9.14145	-14.1981	-25.7694	-25.5188	-30.9429	-30.0243	-36.4819	-34.0704	-39.3749	-28.5839	-40.5196	-36.8581	-37.2216	-32.449	-37.2693	-50.5287
Granulocytes	34.0663	26.956	22.1467	22.6778	28.9688	30.4579	29.5435	-29.4852	-36.2389	-55.4622	-50.4835	-34.2847	-48.9599	-36.5252	-52.2188	-34.7996	-41.4319	-40.9123	-39.9108	-30.2033	-29.3232	-44.7594	-37.6705	-34.2338	-32.6726	-22.213	-25.545	-32.7264	-35.67	-32.592	-37.275	-33.8758	-36.095	7.44787	4.27911	-3.42706	-7.33004	-30.2918	-26.5699	-32.4594	-29.4919	-38.7336	-27.4354	-40.1754	-35.153	-34.516	-30.6245	-34.3674	-48.414
White Blood cells	35.0854	24.8133	21.2792	21.1877	25.6129	26.6202	26.3735	-31.2568	-42.2478	-54.0303	-54.8753	-36.5411	-49.5714	-38.5088	-50.4381	-31.936	-44.2434	-50.5653	-40.2254	-34.2658	-33.7312	-44.1822	-40.3616	-34.7168	-33.8335	-23.3007	-26.6418	-33.3602	-38.6677	-32.9274	-39.1071	-34.8297	-37.0195	6.52505	3.97983	-2.10801	-4.32573	-21.186	-15.2582	-32.8327	-28.2235	-39.5405	-32.9397	-38.2523	-38.3398	-37.4155	-32.6098	-36.2228	-50.5607
Whole blood	35.3636	25.635	22.9552	24.4447	27.6872	28.8621	27.8352	-31.6788	-37.2199	-55.0171	-51.5126	-34.4306	-48.4722	-37.7394	-50.8489	-32.312	-41.7468	-43.594	-41.1539	-29.9584	-30.115	-45.9278	-37.5494	-33.6545	-33.665	-23.8257	-25.4929	-32.1435	-37.0699	-32.1163	-37.3595	-34.1927	-35.2772	8.51019	4.88028	-0.725446	-2.51602	-18.9866	-13.0684	-30.5696	-27.4945	-39.2504	-27.9836	-38.8703	-36.6473	-35.5905	-31.2693	-35.0793	-50.099
[truncated: 21 more columns]

## Sheet: XPA
	cg03220414	cg24607948	cg14524337	cg06383088	cg07965714	cg08458338
CD4+ Monocytes	14.8843	-32.6677	-53.9134	-25.9168	-39.3064	38.3793
CD8+ T-cells	19.3675	-32.6649	-58.7968	-25.7383	-39.7858	39.3782
CD14+ T-cells	28.0206	-32.1528	-57.925	-26.1562	-38.0384	38.1541
CD19+ B-cells	28.0083	-35.4246	-54.9559	-25.134	-39.958	40.29
CD56+ NK-cells	24.6193	-33.8186	-57.181	-24.3503	-40.4027	38.9091
Granulocytes	27.5243	-33.75	-56.6475	-26.1631	-38.89	38.6584
White Blood cells	21.604	-36.1953	-56.5924	-25.3374	-39.8227	35.6165
Whole blood	23.4326	-33.8106	-56.5732	-25.5423	-39.4577	38.4837

## Sheet: ZNF668
	cg06777523	cg02831329	cg27513886	cg19881263	cg05667401	cg01509715	cg09061454	cg11824827	cg10380221	cg10045909	cg01700035	cg03134962	cg27626387	cg01908690	cg26350691	cg08395706	cg08644592	cg18160978	cg02818790	cg09765256	cg00221525	cg09324016	cg01996304	cg07794237	cg03429475	cg05135523	cg06225983	cg09512322	cg15239263
CD4+ Monocytes	30.8173	50.9466	53.0805	34.7144	54.403	46.2352	48.1204	12.4572	-13.1946	-30.0864	-0.924167	23.7517	24.6365	-52.3162	-32.4124	-37.517	-35.7086	-36.4759	-33.8848	-35.2805	-33.7588	-35.686	-53.4426	-50.3231	-41.8661	-36.1071	-38.6057	-51.1905	-30.2924
CD8+ T-cells	29.7055	55.1744	52.0826	33.1936	52.68	47.7713	47.3949	10.7364	-13.7334	-32.7389	-1.48857	22.6469	23.5908	-49.6869	-33.4338	-38.9391	-37.9834	-36.8868	-35.1664	-36.2544	-34.3435	-40.1986	-52.7974	-50.1557	-40.6952	-36.3944	-41.2212	-52.7501	-31.6762
CD14+ T-cells	28.7815	49.7525	47.842	33.5804	50.5256	44.5641	44.961	22.7999	-6.19527	-2.91096	-2.09346	14.0706	22.6597	-49.5089	-31.8606	-37.4866	-36.0705	-35.0157	-33.8551	-35.8029	-32.452	-35.134	-49.0849	-47.5416	-39.9123	-35.8611	-38.6117	-49.0315	-31.7762
CD19+ B-cells	28.724	52.4201	50.2694	32.4991	49.4761	46.1018	48.7416	26.1917	-0.790488	-0.737176	-2.08897	24.0222	26.021	-49.4311	-33.0732	-37.0138	-36.0765	-35.9355	-33.7549	-36.6284	-33.6264	-35.529	-48.7517	-45.7722	-40.3906	-36.2138	-40.4362	-50.1554	-31.7762
CD56+ NK-cells	28.6891	56.5455	42.4591	27.25	48.2817	49.2005	6.21683	-21.9426	-26.5077	-32.0055	-3.15437	19.6625	23.5479	-48.6399	-36.079	-39.6683	-37.5068	-36.6184	-34.7095	-36.2629	-35.978	-37.7114	-53.5741	-49.0549	-40.2534	-35.7508	-40.8071	-51.1583	-31.9358
Granulocytes	28.773	49.7482	46.3171	29.1043	47.8646	46.0787	46.6983	24.7538	-6.8376	-24.2666	-2.03488	12.7315	18.9879	-50.6587	-34.2937	-37.9997	-38.4661	-35.4006	-34.2865	-35.7259	-34.1226	-37.4423	-52.5862	-48.0579	-40.8086	-35.042	-38.2261	-50.0692	-30.9117
White Blood cells	26.804	50.5574	43.8334	27.5397	49.8457	46.9733	37.6407	13.8899	-9.6679	-16.9818	-0.605886	13.6544	19.3046	-51.1414	-32.336	-38.5395	-43.9695	-37.1776	-34.6083	-36.562	-35.3847	-36.9761	-50.8865	-49.5277	-41.388	-36.1023	-39.211	-50.1885	-31.7749
Whole blood	28.8992	52.1635	47.9835	31.1259	50.4395	46.7036	39.9677	12.698	-10.9896	-19.9611	-1.77004	18.6486	22.6783	-50.1976	-33.3555	-38.1663	-37.9688	-36.2158	-34.3236	-36.0738	-34.238	-36.9539	-51.5891	-48.6333	-40.7592	-35.9245	-39.5884	-50.6491	-31.4491
