# Supplementary material for: Assessment of tumor suppressor promoter methylation in healthy individuals
Source: Clin Epigenetics. 2020 Aug 28;12:131. doi: 10.1186/s13148-020-00920-7 (PMC7455917; doi:10.1186/s13148-020-00920-7)
Supplement: Supplementary file 9 — Additional file 9: Supplementary Table S7. EPIC [file 13148_2020_920_MOESM9_ESM.xlsx]

## Sheet: GSE51032.means
			Data from 34 healthy (present samples) - NGS					Data mined from GSE51032 (validation) - Meth. array
Gene	Region_GRCh37	Region_GRCh38	min.beta	max.beta	Differnce_%point	Fold_difference		nprobes	avg.beta	min.beta	max.beta	Differnce_%point	Fold_difference
CIITA	chr16:10968839-10969785	chr16: 10874982 - 10875928	0.2511	0.5577	0.3066	2.221		0	NaN	NaN	NaN	NaN	NaN
RASSF1	chr3:50376819-50377452	chr3: 50339388 - 50340021	0.1786	0.472	0.2934	2.6428		0	NaN	NaN	NaN	NaN	NaN
CHN1	chr2:175711570-175712762	chr2: 174846842 - 174848034	0.2141	0.5074	0.2933	2.3699		1	0.670337	0.429106	0.843365	0.414259	1.9654
PDCD1LG2	chr9:5510022-5511326	chr9: 5510022 - 5511326	0.3182	0.5511	0.233	1.7319		1	0.241908	0.121019	0.364226	0.243207	3.00967
GSTP1	chr11:67349366-67350447	chr11: 67581895 - 67582976	0.2673	0.4834	0.2162	1.8085		6	0.469311	0.362859	0.574721	0.211863	1.58387
XPA	chr9:100460867-100461475	chr9: 97698585 - 97699193	0.6991	0.913	0.2139	1.306		0	NaN	NaN	NaN	NaN	NaN
ZNF668	chr16:31075635-31077180	chr16: 31064314 - 31065859	0.4513	0.6584	0.207	1.4589		1	0.196316	0.100032	0.545443	0.445412	5.45271
RABEP1	chr17:5184535-5186340	chr17: 5281240 - 5283045	0.0415	0.1033	0.0618	2.4902		8	0.316713	0.272471	0.4285	0.15603	1.57265
AIP	chr11:67249853-67251276	chr11: 67482382 - 67483805	0.0517	0.1229	0.0712	2.3783		13	0.199809	0.170706	0.228101	0.0573948	1.33622
